# Supplementary material for: An Automated Imaging-Based Screen for Genetic Modulators of ER Organisation in Cultured Human Cells
Source: Cells. 2024 Mar 26;13(7):577. doi: 10.3390/cells13070577 (PMC11011067; doi:10.3390/cells13070577)
Supplement: Supplementary file 1 [file cells-13-00577-s001.zip]

Archive with 1 entries (1 files):
- cells-2889456-supplementary.pdf
